# Supplementary material for: Spatiotemporal Variations in Co-Occurrence Patterns of Planktonic Prokaryotic Microorganisms along the Yangtze River
Source: Microorganisms. 2024 Jun 24;12(7):1282. doi: 10.3390/microorganisms12071282 (PMC11278652; doi:10.3390/microorganisms12071282)
Supplement: Supplementary file 1 [file microorganisms-12-01282-s001.zip]

Archive with 1 entries (1 files):
- microorganisms-2999072-supplementary.pdf
